# Supplementary material for: Factors related to the suppression of the antitumour immune response in female dogs with inflammatory mammary carcinoma
Source: PLoS One. 2022 May 5;17(5):e0267648. doi: 10.1371/journal.pone.0267648 (PMC9071162; doi:10.1371/journal.pone.0267648)
Supplement: S1 Table — (XLSX) [file pone.0267648.s001.xlsx]

## Sheet: Clinical-pathology
GROUP/CASE n.	Breed	Age (year)	Clinical Staging	Histological diagnosis	Histological grade	Survival -days
Inflammatory mammary carcinoma (IMC) #01	Pinscher	10	5	solid carcinoma	3	11​
Inflammatory mammary carcinoma (IMC) #02	Mixed Breed Dog	14	5	anaplastic carcinoma	3	60​
Inflammatory mammary carcinoma (IMC) #03	Mixed Breed Dog	10	5	anaplastic carcinoma	3	45​
Inflammatory mammary carcinoma (IMC) #04	Belgian Shepherd	13	5	micropapillary carcinoma	3	30​
Inflammatory mammary carcinoma (IMC) #05	Rotweiller	12	5	papillary carcinoma	2	50​
Inflammatory mammary carcinoma (IMC) #06	Poodle	13	5	solid carcinoma	3	1
Inflammatory mammary carcinoma (IMC) #07	German Shepherd	9	5	papillary carcinoma	3	1​
Inflammatory mammary carcinoma (IMC) #08	Poodle	10	5	papillary carcinoma	3	1
Inflammatory mammary carcinoma (IMC) #09	Cocker Spaniel	11	5	pleomorphic lobular carcinoma	3	33​
Inflammatory mammary carcinoma (IMC) #10	Poodle	12	5	solid carcinoma	2	126​
Inflammatory mammary carcinoma (IMC) #11	Pitbull	10	5	solid carcinoma	3	1
Inflammatory mammary carcinoma (IMC) #12	Poodle	9	5	solid carcinoma	2	45
Inflammatory mammary carcinoma (IMC) #13	Mixed Breed Dog	9	5	solid carcinoma	3	11
Inflammatory mammary carcinoma (IMC) #14	Pinscher	8	5	solid carcinoma	3	30
Mammary carcinoma (MC) # 01	Mixed Breed Dog	8	4	mixed tumour carcinoma	2	208
Mammary carcinoma (MC) # 02	Poodle	10	4	mixed tumour carcinoma	2	202
Mammary carcinoma (MC) # 03	Cocker	14	5	pleomorphic lobular carcinoma	3	1
Mammary carcinoma (MC) # 04	Mixed Breed Dog	12	5	solid carcinoma	3	1
Mammary carcinoma (MC) # 05	Rottweiler	10	4	mixed tumour carcinoma	2	215
Mammary carcinoma (MC) # 06	Pinscher	14	4	mixed tumour carcinoma	2	209
Mammary carcinoma (MC) # 07	Mixed Breed Dog	10	4	mixed tumour carcinoma	2	209
Mammary carcinoma (MC) # 08	Daschund	13	4	tubular carcinoma	3	195
Mammary carcinoma (MC) # 09	Poodle	12	4	solid carcinoma	3	100
Mammary carcinoma (MC) # 10	Cocker Spaniel	13	4	mixed tumour carcinoma	2	190
Mammary carcinoma (MC) # 11	Poodle	10	5	mixed tumour carcinoma	3	189
Mammary carcinoma (MC) # 12	Mixed Breed Dog	10	4	solid carcinoma	3	190
Mammary carcinoma (MC) # 13	German Shepherd	11	4	mixed tumour carcinoma	2	195
Mammary carcinoma (MC) # 14	Poodle	12	4	mixed tumour carcinoma	2	248
Mammary carcinoma (MC) # 15	Poodle	10	4	solid carcinoma	3	90
Mammary carcinoma (MC) # 16	Poodle	9	4	mixed tumour carcinoma	2	273
Mammary carcinoma (MC) # 17	Pit bull	11	4	pleomorphic lobular carcinoma	3	25
Mammary carcinoma (MC) # 18	Rottweiler	10	5	mixed tumour carcinoma	2	230
Mammary carcinoma (MC) # 19	Yorkshire	9	5	mixed tumour carcinoma	3	191
Mammary carcinoma (MC) # 20	Poodle	10	5	mixed tumour carcinoma	3	191
Mammary carcinoma (MC) # 21	Cocker	9	5	tubular carcinoma	3	183
Mammary carcinoma (MC) # 22	Mixed Breed Dog	11	4	solid carcinoma	3	168

## Sheet: IHQ
GROUP/CASE n.	FAS-L	CD4	GRANZYME B	PERFORIN
Inflammatory mammary carcinoma (IMC) #01	90	43	215	372
Inflammatory mammary carcinoma (IMC) #02	0	0	17	10
Inflammatory mammary carcinoma (IMC) #03	53	34	14	0
Inflammatory mammary carcinoma (IMC) #04	34	14	0	0
Inflammatory mammary carcinoma (IMC) #05	61	47	124	0
Inflammatory mammary carcinoma (IMC) #06	55	48	54	0
Inflammatory mammary carcinoma (IMC) #07	88	36	123	58
Inflammatory mammary carcinoma (IMC) #08	72	42	4	32
Inflammatory mammary carcinoma (IMC) #09	70	42	16	42
Inflammatory mammary carcinoma (IMC) #10
Inflammatory mammary carcinoma (IMC) #11
Inflammatory mammary carcinoma (IMC) #12
Inflammatory mammary carcinoma (IMC) #13
Inflammatory mammary carcinoma (IMC) #14
Mammary carcinoma (MC) # 01	13	60	24	387
Mammary carcinoma (MC) # 02	61	41	3	4
Mammary carcinoma (MC) # 03	137	46	30	100
Mammary carcinoma (MC) # 04	87	51	30	59
Mammary carcinoma (MC) # 05	112	20	9	28
Mammary carcinoma (MC) # 06	0	74	7	14
Mammary carcinoma (MC) # 07	36	66	18	150
Mammary carcinoma (MC) # 08	174	36	2	251
Mammary carcinoma (MC) # 09	0	0	3	0
Mammary carcinoma (MC) # 10	12	50	15	350
Mammary carcinoma (MC) # 11	62	51	17	4
Mammary carcinoma (MC) # 12	130	26	25	114
Mammary carcinoma (MC) # 13	94	55	20	59
Mammary carcinoma (MC) # 14	80	40	19	37
Mammary carcinoma (MC) # 15	32	70	7	38
Mammary carcinoma (MC) # 16	46	60	3	140
Mammary carcinoma (MC) # 17	140	30	15	201
Mammary carcinoma (MC) # 18	24	12	5	50
Mammary carcinoma (MC) # 19
Mammary carcinoma (MC) # 20
Mammary carcinoma (MC) # 21
Mammary carcinoma (MC) # 22

## Sheet: Immunophenotyping-Blood 
GROUP/CASE n.	%CD14+MHC I+	IMF CD14+MHC I +	%CD14 + MHC II +	MIF CD14+MHC II+	%CD4	%CD8	CD4/CD8	% CD21 LB	LT	LT/LB
Inflammatory mammary carcinoma (IMC) #01	31	75	15	1393	15.26	68.17	0.223852	8.1	83.43	10.3
Inflammatory mammary carcinoma (IMC) #02	16.08	75.23	31.33	17.52	54.1727	45.8273	1.1821	19.5708	27.03	1.38114
Inflammatory mammary carcinoma (IMC) #03	33.53	151.58	65.06	114.7	82.7439	17.2561	4.79506	18.8446	46.61	2.47339
Inflammatory mammary carcinoma (IMC) #04	13.41	177.64	7.79	28.54	43.29	57.62	0.751302	31.7053	84.75	2.67306
Inflammatory mammary carcinoma (IMC) #05	55.11	214.93	15.48	14.99	53.198	46.802	1.13666	30.3008	58.74	1.93856
Inflammatory mammary carcinoma (IMC) #06	75.21	311.91	76.89	162.8	38.0621	61.9379	0.614519	68.812	79.49	1.15518
Inflammatory mammary carcinoma (IMC) #07	16	956	31	589	14.29	11.97	1.19382	18	26.26	1.45889
Inflammatory mammary carcinoma (IMC) #08	75	1298	76	230	24.39	45.63	0.534517	22.1	70.02	3.16833
Inflammatory mammary carcinoma (IMC) #09	55	5008	15	1971	25.08	20.48	1.22461	43.8	45.56	1.04018
Inflammatory mammary carcinoma (IMC) #10	13	7869	7	2806	27.13	9	3.01444	27.1	36.13	1.33321
Inflammatory mammary carcinoma (IMC) #11	97.8	9409	67.2	1248	32.4	62.6	0.517572	4.4	95	21.5909
Inflammatory mammary carcinoma (IMC) #12	76.7	2322	72.9	779	42.1	28.4	1.48239	60.8	70.5	1.15954
Inflammatory mammary carcinoma (IMC) #13	49.58	214.93	39.8	17.52	54.1727	45.8273	1.1821	19.5708	27.03	1.38114
Inflammatory mammary carcinoma (IMC) #14	86.7	9409	36.7	589	1.38	2.77	0.498195	57.9	4.15	0.0716753
Mammary carcinoma (MC) # 01	6.74	13.2	75.24	81.37	60.6941	39.3059	1.54415	15.8062	57.7	3.65047
Mammary carcinoma (MC) # 02	13.63	13.76	61.8	125.65	61.5972	38.4028	1.60397	19.0511	52.69	2.76572
Mammary carcinoma (MC) # 03	61.65	104.95	67.22	50.5	71.2896	28.7104	2.48306	16.801	51.02	3.03673
Mammary carcinoma (MC) # 04	14.68	6.96	29.76	46.05	48.7351	51.2649	0.950651	23.6347	35.06	1.48341
Mammary carcinoma (MC) # 05	61.65	104.95	67.22	50.5	71.2896	28.7104	2.48306	16.801	51.02	3.03673
Mammary carcinoma (MC) # 06	7.35	11.15	81.45	189.31	66.9447	33.0553	2.02523	12.2033	52.35	4.28982
Mammary carcinoma (MC) # 07	9.18	8.31	73.68	112.27	61.7896	38.2104	1.61709	11.346	55.61	4.90128
Mammary carcinoma (MC) # 08	16.94	33.55	57.65	60.38	7.43301	92.567	0.0802987	58.385	93.69	1.60469
Mammary carcinoma (MC) # 09	3.51	18.17	3.94	36.4	63.5399	36.4601	1.74272	30.5704	48.25	1.57833
Mammary carcinoma (MC) # 10	4.18	5.58	1.51	21.93	63.4796	36.5204	1.7382	30.8141	56.59	1.8365
Mammary carcinoma (MC) # 11	2.19	10.6	87.2	97.33	37.34	12.76	2.92633	10.28	50.1	4.87354
Mammary carcinoma (MC) # 12	12.21	19.71	5.91	41.77	25.44	38.78	0.656008	13.62	64.22	4.71512
Mammary carcinoma (MC) # 13	65.44	30.47	65.11	41.92	22.65	15.71	1.44176	13.73	38.36	2.79388
Mammary carcinoma (MC) # 14	14.03	13.31	29.66	56.62	46.62	24.43	1.90831	12.65	71.05	5.6166
Mammary carcinoma (MC) # 15	48.06	284.91	71.2	164.78	34.86	17.72	1.96727	28.81	52.58	1.82506
Mammary carcinoma (MC) # 16	12.87	7.97	47.48	73.78	30	52.37	0.572847	7.68	82.37	10.7253
Mammary carcinoma (MC) # 17	14.3	162.2	41.92	38.84	27.64	9.38	2.9467	15.59	37.02	2.3746
Mammary carcinoma (MC) # 18	8.8	11.99	64.81	74.69	22.62	61.4	0.368404	6.45	84.02	13.0264
Mammary carcinoma (MC) # 19	4.38	6.33	72.76	50.23	24.29	21.52	1.12872	26.75	45.81	1.71252
Mammary carcinoma (MC) # 20	5.79	6.97	66.26	46.4	33.52	30.58	1.09614	16.61	64.1	3.85912
Mammary carcinoma (MC) # 21	24.95	22.78	80.82	111.28	49.22	23.31	2.11154	45.66	72.53	1.58848
Mammary carcinoma (MC) # 22	97.8	9409	67.2	1248	33.1	22.4	1.47768	87.5	55.5	0.634286
Control (C) # 1	50.48	155.8	68.89	46.23	75.993	24.007	3.16545	21.5284	67.63	3.14143
Control (C) # 2	81.87	1271.06	70.2	112.05	74.4544	25.5456	2.91457	28.8485	35.01	1.21358
Control (C) # 3	29.95	62.09	42.03	52.95	60.0462	39.9538	1.50289	13.3722	54.68	4.08909
Control (C) # 4	79.85	67.6	77.23	202.92	32.0571	67.9429	0.471824	8.23254	87.08	10.5775
Control (C) # 5	52.89	233.22	82.75	180.91	65.9714	34.0286	1.9387	14.1724	65.81	4.64354
Control (C) # 6	14.85	50.31	81.22	77.28	55.8591	44.1409	1.26547	25.6082	57.2	2.23366
Control (C) # 7	67.96	289.38	70.62	73.22	66.986	33.014	2.02902	16.414	58.78	3.58109
Control (C) # 8	11.6	34.99	77.52	64.83	69.0343	30.9657	2.22938	27.2477	55.06	2.02072
Control (C) # 9	7.64	14.17	78.21	94	62.921	37.079	1.69694	40.0043	27.97	0.699175
Control (C) # 10	17.64	188.62	70.16	102.12	50.7834	49.2166	1.03183	20.9004	54.83	2.6234

## Sheet: Immunophenotyping-Tumor 
GROUP/CASE n.	%CD4	%CD8	CD4/CD8	% CD21 LB	LT	LT/LB
Inflammatory mammary carcinoma (IMC) #01	0.4	2.93	0.136519	2.1	3.33	1.58571
Inflammatory mammary carcinoma (IMC) #02	26.7	72.5	0.368276	6.4	99.2	15.5
Inflammatory mammary carcinoma (IMC) #03	26	8.9	2.92135	0.75	34.9	46.5333
Inflammatory mammary carcinoma (IMC) #04	35.1	64	0.548438	4.3	99.1	23.0465
Inflammatory mammary carcinoma (IMC) #05	46.8	52	0.9	2.9	98.8	34.069
Inflammatory mammary carcinoma (IMC) #06	30	69	0.434783	7.2	99	13.75
Inflammatory mammary carcinoma (IMC) #07	56.4	40	1.41	5.7	96.4	16.9123
Inflammatory mammary carcinoma (IMC) #08	86.2676	13.7324	6.28205	1.51057	100	66.2
Inflammatory mammary carcinoma (IMC) #09	79.4521	20.5479	3.86667	8.73016	100	11.4545
Inflammatory mammary carcinoma (IMC) #10	82.3529	17.6471	4.66667	68.3386	100	1.4633
Inflammatory mammary carcinoma (IMC) #11	66.6667	33.3333	2	29.4118	100	3.4
Inflammatory mammary carcinoma (IMC) #12	1.75	7.89	0.2218	66.7	9.64	0.144528
Inflammatory mammary carcinoma (IMC) #13	11.3	52.3	0.216061	80.1	63.6	0.794007
Inflammatory mammary carcinoma (IMC) #14	56.4	40	1.41	5.7	96.4	16.9123
Mammary carcinoma (MC) # 01	77.9785	22.0215	3.54102	5.81125	100	17.208
Mammary carcinoma (MC) # 02	66.6667	33.3333	2	1.79404	100	55.74
Mammary carcinoma (MC) # 03	84.2105	15.7895	5.33333	27.8059	100	3.59636
Mammary carcinoma (MC) # 04	55.6465	44.3535	1.25461	3.42146	100	29.2273
Mammary carcinoma (MC) # 05	94.0767	5.92334	15.8824	4.20054	100	23.8065
Mammary carcinoma (MC) # 06	46.988	53.012	0.886364	23.6364	100	4.23077
Mammary carcinoma (MC) # 07	72.8571	27.1429	2.68421	19.4915	100	5.13043
Mammary carcinoma (MC) # 08	71.2121	28.7879	2.47368	1.40056	100	71.4
Mammary carcinoma (MC) # 09	70.1299	29.8701	2.34783	4.90196	100	20.4
Mammary carcinoma (MC) # 10	72.4444	27.5556	2.62903	2.41935	100	41.3333
Mammary carcinoma (MC) # 11	1.95	49.61	0.0393066	23.66	1.83	0.0773457
Mammary carcinoma (MC) # 12	28.65	28.89	0.991693	7.65	57.54	7.52157
Mammary carcinoma (MC) # 13	5.71	2.14	2.66822	12.05	7.85	0.651452
Mammary carcinoma (MC) # 14	14.15	1.89	7.48677	3.54	16.04	4.53107
Mammary carcinoma (MC) # 15	6.67	10	0.667	2.13	16.67	7.82629
Mammary carcinoma (MC) # 16	0.18	1.65	0.109091	15.44	1.83	0.118523
Mammary carcinoma (MC) # 17	17	8.5	2	9.19	25.5	2.77476
Mammary carcinoma (MC) # 18	22.73	43.18	0.526401	22.58	65.91	2.91895
Mammary carcinoma (MC) # 19	3.61	8.43	0.428233	3.47	12.04	22.58
Mammary carcinoma (MC) # 20	5.15	9.27	0.555556	5.89	14.42	2.44822
Mammary carcinoma (MC) # 21	0.69	0.2	3.45	40.61	0.89	0.0219158
Mammary carcinoma (MC) # 22	14.2	10	1.42	97.9	24.2	0.247191

## Sheet: Inflammation
	F: Focal	D: Discreta	Intervalo 1: até 299	Intervalo 1: até 199	Intervalo 1: até 199	Intervalo 1: até 199	Intervalo 1: até 49	Intervalo 1: até 499
	M: Multifocal	M: Moderada	Intervalo 2: 300-599	Intervalo 2: 200-399	Intervalo 2: 200-399	Intervalo 2: 200-399	Intervalo 2: 50-99	Intervalo 2: 500-999
	D: Difusa	I: Intensa		Intervalo 3: 400 acima	Intervalo 3: 400 acima	Intervalo 3: 400 acima	Intervalo 3: 100 acima	Intervalo 3: 1000 acima
	Inflamação Morfologia		Inflamação Morfometria
Case No.	Inflammation distribution	Inflammation intensity	Lymphocytes	Macrophages	Plasma cell	Neutrophils	Eosinophils	Total
Inflammatory mammary carcinoma (IMC) #01	multifocal	moderate	449	228	56	4	3	740
Inflammatory mammary carcinoma (IMC) #02	diffuse	intense	1180	761	138	54	23	2156
Inflammatory mammary carcinoma (IMC) #03	multifocal	moderate	342	497	89	12	2	942
Inflammatory mammary carcinoma (IMC) #04	multifocal	intense	1198	150	90	3	3	1444
Inflammatory mammary carcinoma (IMC) #05	multifocal	intense	960	245	94	0	2	1301
Inflammatory mammary carcinoma (IMC) #06	multifocal	moderate	590	184	52	12	4	842
Inflammatory mammary carcinoma (IMC) #07	multifocal	moderate	599	145	60	1	2	807
Inflammatory mammary carcinoma (IMC) #08	diffuse	intense	1199	232	144	0	5	1580
Inflammatory mammary carcinoma (IMC) #09	diffuse	intense	825	204	53	300	12	1349
Inflammatory mammary carcinoma (IMC) #10	diffuse	intense	726	115	211	90	30	1172
Inflammatory mammary carcinoma (IMC) #11	diffuse	intense	601	158	115	361	9	1244
Inflammatory mammary carcinoma (IMC) #12	multifocal	moderate	534	175	65	12	1	787
Inflammatory mammary carcinoma (IMC) #13	diffuse	intense	837	203	55	301	6	1402
Inflammatory mammary carcinoma (IMC) #14	multifocal	intense	750	200	57	1	2	1010
Mammary carcinoma (MC) # 01	diffuse	intense	1520	81	40	24	0	1665
Mammary carcinoma (MC) # 02	multifocal	intense	1003	91	55	93	101	1343
Mammary carcinoma (MC) # 03	diffuse	intense	345	589	466	6	0	1406
Mammary carcinoma (MC) # 04	multifocal	intense	782	97	329	61	14	1283
Mammary carcinoma (MC) # 05	diffuse	moderate	631	210	38	0	10	889
Mammary carcinoma (MC) # 06	multifocal	moderate	221	324	205	0	0	750
Mammary carcinoma (MC) # 07	diffuse	intense	919	66	84	428	31	1528
Mammary carcinoma (MC) # 08	multifocal	intense	223	222	103	817	0	1365
Mammary carcinoma (MC) # 09	multifocal	intense	1104	569	179	48	7	1907
Mammary carcinoma (MC) # 10	multifocal	moderate	477	72	37	301	26	913
Mammary carcinoma (MC) # 11	multifocal	intense	910	222	73	40	16	1261
Mammary carcinoma (MC) # 12	multifocal	moderate	407	206	103	63	0	779
Mammary carcinoma (MC) # 13	multifocal	discreet	120	250	50	63	4	487
Mammary carcinoma (MC) # 14	multifocal	moderate	236	91	45	261	35	668
Mammary carcinoma (MC) # 15	multifocal	moderate	302	110	97	86	25	620
Mammary carcinoma (MC) # 16	diffuse	intense	416	329	447	520	2	1714
Mammary carcinoma (MC) # 17	diffuse	moderate	600	69	169	30	1	869
Mammary carcinoma (MC) # 18	multifocal	moderate	107	140	26	525	53	851
Mammary carcinoma (MC) # 19	multifocal	moderate	398	66	385	21	51	921
Mammary carcinoma (MC) # 20	diffuse	moderate	455	378	60	25	22	940
Mammary carcinoma (MC) # 21	multifocal	intense	910	222	73	40	19	1246
Mammary carcinoma (MC) # 22	multifocal	intense	965	338	250	55	16	1624
